# Supplementary material for: Geographic Variation of Strontium and Hydrogen Isotopes in Avian Tissue: Implications for Tracking Migration and Dispersal
Source: PLoS One. 2009 Mar 6;4(3):e4735. doi: 10.1371/journal.pone.0004735 (PMC2649426; doi:10.1371/journal.pone.0004735)
Supplement: Appendix S1 — (0.03 MB XLS) [file pone.0004735.s001.xls]

## Sheet: Sheet1
	country site name		site symbol	latitude/longitude (deg-min-sec)	87Sr/86SrF		dDF
	Canada				mean	s.e.	mean	s.e.	n
		Wolfville, NS	NS	45° 5'28.86"N, 64°21'47.56"W	0.7101	0.0002	−63	3	5
		Elgin, ON	SE ON	44°31'23.16"N, 76°22'30.48"W	0.709	0.0001	−69	3	4
		Guelph, ON	SW ON	43°33'1.10"N, 80°12'51.29"W	0.7088	0.0001	−83	4	5
		Thunder Bay, ON	NW ON	48°26'6.45"N, 89°17'22.07"W	0.7108	0.0002	−92	12	4
		Brandon, MB	MB	49°50'51.72"N, 99°57'42.88"W	0.7097	0.0005	−96	14	4
		Saskatoon, SK	SK	51°58'51.72"N, 106°48'46.26"W	0.7086	0.0002	−134	12	4
		Lacombe, AB	AB	52°23'25.67"N, 113°36'36.35"W	0.7075	0.0004	−139	13	4
	United States				mean	s.e.	mean	s.e.	n
		Amherst, MA	MA	42°22'30.94"N, 72°31'8.04"W	0.7111	0.0003	−59	2	5
		Ithaca, NY	NY	42°26'17.51"N, 76°14'7.21"W	0.7092	0.0002	−68	3	5
		Waynesboro, VA	VA	38° 3'55.66"N, 78°53'27.56"W	0.709	0.0001	−89	20	3
		Lenoir City, TN	TN	35°47'38.72"N, 84°14'32.09"W	0.7099	0.0004	−53	4	5
		Allendale, MI	MI	42°57'33.60"N, 85°54'0.51"W	0.7089	0	−75	11	5
		Saukville, WI	WI	43°22'58.04"N, 88° 1'19.26"W	0.7091	0.0004	−73	1	4
		Ames, IA	IA	42° 4'11.61"N, 93°38'20.78"W	0.7094	0.0002	−97	7	5
		Big Horn, WY	WY	44°37'52.80"N, 107° 0'4.77"W	0.7097	0.0002	−80	9	5
		Monarch, MT	MT	47°11'52.59"N, 111° 6'36.17"W	0.7086	0.0002	−64	5	5
		Portland, OR	OR	45°30'42.52"N, 122°40'32.45"W	0.7057	0.0003	−50	7	5
		McCarthy, AK	AK	61°22'43.84"N, 143°18'40.56"W	0.7082	0.0008	−145	4	2
