# Supplementary material for: Geographic Variation of Strontium and Hydrogen Isotopes in Avian Tissue: Implications for Tracking Migration and Dispersal
Source: PLoS One. 2009 Mar 6;4(3):e4735. doi: 10.1371/journal.pone.0004735 (PMC2649426; doi:10.1371/journal.pone.0004735)
Supplement: Appendix S2 — (0.02 MB XLS) [file pone.0004735.s002.xls]

## Sheet: Sheet1
	site ID	geological classification of bedrock	estimated age (my)
	NS	Phanerozoic complex	300
	SE ON	Phanerozoic carbonates	350
	SW ON	Phanerozoic carbonates	300
	NW ON	Proterozoic complex	1500
	MB	Mesozoic sediments	700
	SK	Mesozoic sediments and till	100
	AB	Mesozoic sediments and till	200
	MA	Phanerozoic complex	300
	NY	Phanerozoic complex	400
	VA	Phanerozoic complex	200
	TN	Phanerozoic complex	500
	MI	Proterozoic complex	1000
	WI	Proterozoic complex	1000
	IA	Phanerozoic sediments	150
	WY	Proterozoic complex	600
	MT	Phanerozoic complex	600
	OR	Cenozoic volcanics	20
	AK	Mesozoic complex	300
